# Supplementary material for: Oral Treatment with RD2RD2 Impedes Development of Motoric Phenotype and Delays Symptom Onset in SOD1G93A Transgenic Mice
Source: Int J Mol Sci. 2021 Jun 30;22(13):7066. doi: 10.3390/ijms22137066 (PMC8269060; doi:10.3390/ijms22137066)
Supplement: Supplementary file 1 [file ijms-22-07066-s001.zip]

Archive with 1 entries (1 files):
- ijms-1269496-supplementary.pdf
